# Supplementary material for: Identification, expression analysis of quinoa betalain biosynthesis genes and their role in seed germination and cold stress
Source: Plant Signal Behav. 2023 Aug 24;18(1):2250891. doi: 10.1080/15592324.2023.2250891 (PMC10453985; doi:10.1080/15592324.2023.2250891)
Supplement: Supplemental Material [file KPSB_A_2250891_SM9138.zip]

Archive with 8 entries (8 files):
- Figure S1.png
- Figure S2.png
- Figure S3.png
- Figure S4.png
- Figure S5.png
- Table S1.xlsx
- Table S2.xlsx
- Table S3.xlsx
