# Supplementary material for: Identification, expression analysis of quinoa betalain biosynthesis genes and their role in seed germination and cold stress
Source: Plant Signal Behav. 2023 Aug 24;18(1):2250891. doi: 10.1080/15592324.2023.2250891 (PMC10453985; doi:10.1080/15592324.2023.2250891)
Supplement: Supplemental Material [file KPSB_A_2250891_SM9138.zip › Table S1.xlsx]

## Sheet: Sheet1
Table S1. The accession numbers of genes in this study
species	genes	genbank accession No.
Amaranthus cruentus	CYP76AD2	AET43291.1
Basella alba	CYP76AD13	AJD87469.1
Basella alba	CYP76AD14	AJD87470.1
Beta vulgaris	CYP76AD5	AJD87473.1
Beta vulgaris	CYP76AD6	ALS88208.1
Beta vulgaris subsp. Cicla	CYP76AD1	AQS22859.1
Cleretum bellidiforme	CYP76AD12	AJD87468.1
Cleretum bellidiforme	CYP76AD16	AJD87472.1
Celosia cristata	CYP76AD4	AGI78466.1
Dianthus caryophyllus	76AD19	AMA07825.1
Mirabilis jalapa	CYP76	ALT04745.1
Mirabilis jalapa	CYP76AD3	AET43292.1
Mirabilis jalapa	CYP76AD7	AJD87463.1
Opuntia ficus-indica	CYP76AD8	AJD87464.1
Opuntia ficus-indica	CYP76AD9	AJD87465.1
Phytolacca americana	CYP76AD10	AJD87466.1
Phytolacca americana	CYP76AD11	AJD87467.1
Mollugo verticillata	76AD17	AMA07822.1
Mollugo verticillata	76F84	AMA07823.1
Carnegiea gigantea	DODAa1	QED21473.1
Carnegiea gigantea	DODAa2	QED21474.1
Carnegiea gigantea	DODAb	QED21475.1
Beta vulgaris	DODAa1	AET43293.1
Beta vulgaris	DODAa2	QED21481.1
Beta vulgaris	DODAa3	QED21482.1
Beta vulgaris	DODAa4	QED21479.1
Beta vulgaris	DODAa5	QED21483.1
Beta vulgaris	DODAb	QED21484.1
Mesembryanthemum crystallinum	DODAa1	QED21476.1
Mesembryanthemum crystallinum	DODAb	QED21478.1
Stegnosperma halimifolium	DODAa1	QED21470.1
Macarthuria australis	DODA	QED21491.1
Limeum aethiopicum	DODA	QED21489.1
Kewa caespitosa	DODAa1	QED21495.1
Kewa caespitosa	DODAa2	QED21496.1
Polycarpon tetraphyllum	DODA	QED21497.1
Cardionema ramosissimum	DODAa	QED21486.1
Spergularia marina	DODA	QED21490.1
Telephium imperati	DODA	QED21498.1
Calandrinia mirabilis	DODA	AIS23503.1
Mirabilis jalapa	DODA	BAG80686.1
Portulaca grandiflora	DODA	CAE45178.1
Amaranthus hypochondriacus	GT	AHV78225.1
Beta vulgaris	GT1	AAS94329.1
Beta vulgaris	GT2	AAS94330.1
Phytolacca americana	GT1	BAG71127.1
Phytolacca americana	GT2	BAG71125.1
Amaranthus hypochondriacus	cDOPA5GT	AHV78226.1
Amaranthus tricolor	cDOPA5GT	AJY59054.1
Bougainvillea spectabilis	cDOPA5GT	AIS20905.1
Celosia cristata	cDOPA5GT	BAD91804.1
Mirabilis jalapa	cDOPA5GT	BAD91803.1
Cleretum bellidiforme	B5GT	CAB56231.1
Amaranthus tricolor	B5GT	AJY59053.1
Amaranthus tricolor	B6GT	AJY59055.1
Cleretum bellidiforme	B6GT	AAL57240.1
