# Supplementary material for: Identification, expression analysis of quinoa betalain biosynthesis genes and their role in seed germination and cold stress
Source: Plant Signal Behav. 2023 Aug 24;18(1):2250891. doi: 10.1080/15592324.2023.2250891 (PMC10453985; doi:10.1080/15592324.2023.2250891)
Supplement: Supplemental Material [file KPSB_A_2250891_SM9138.zip › Table S2.xlsx]

## Sheet: Sheet1
Table S2. All primers used in this study
Gene name	Primer sequence	Utilization
CqCYP76AD-F	ATGGTAGTACATCTACCCATTCTCC	PCR
CqCYP76AD-R	TTAACAAAGAAACTCAATCCTAACATCC
CqDODA-F	ATGGGTGGAGAAGAAAACATC
CqDODA-R	TTATGAATGAGGCTCTGCCTTC
CqcDOPA5GT-F	ATGGAGTCATCAACAAAAGAACAAG
CqcDOPA5GT-R	TCAAGCATCTTCTTTAGATTTCTTTCCC
CqB5GT-F	ATGGGTGCTGAACCTGAAGAG
CqB5GT-R	TCAGCCCTTCCCTGCTATCC
CqCYP76AD-qF	CCCGCCTTCGCCTTAATAAATC	qRT-PCR
CqCYP76AD-qR	TCATGCCTTGACTCGACCTC
CqDODA-qF	CCGAGGTTGACATTCCTGTT
CqDODA-qR	TGAGGGGTACTGTTCGAAGG
CqcDOPA5GT-qF	CTAATCTCCGCCGTCAATCC
CqcDOPA5GT-qR	TCGGTATTTTCGGTGTTGGGT
CqB5GT-qF	CATCTGTTTCGGAAGCACGG
CqB5GT-qR	CTGCTGGCAACCACTCTTCA
CqTUB6-qF	TGAGAACGCAGATGAGTGTATG
CqTUB6-qR	GAAACGAAGACAGCAAGTGACA
