# Supplementary material for: Identification, expression analysis of quinoa betalain biosynthesis genes and their role in seed germination and cold stress
Source: Plant Signal Behav. 2023 Aug 24;18(1):2250891. doi: 10.1080/15592324.2023.2250891 (PMC10453985; doi:10.1080/15592324.2023.2250891)
Supplement: Supplemental Material [file KPSB_A_2250891_SM9138.zip › Table S3.xlsx]

## Sheet: Sheet1
Table S3. Characteristics of the quinoa betalain biosynthesis genes
Gene Family	Gene Accession No.	Peptide(aa)	Mv(kD)	pI	II	AI	GRAVY	Subcellular Localization
CYP76AD	AUR62017344	500	56.5972	6.85	37.83	94.14	-0.188	endomembrane system
	AUR62017345	464	51.8294	8.91	37.34	102.97	-0.086	endomembrane system
	AUR62017346	968	107.693	5.57	41.84	90.5	-0.21	endomembrane system
	AUR62025302	502	56.4274	8.17	38.93	98.11	-0.178	endomembrane system
	AUR62028308	589	65.5732	8.61	35.94	98.49	-0.163	endomembrane system
	AUR62025303	500	55.8557	7.63	36.84	100.6	-0.125	endomembrane system
	AUR62004626	499	56.2205	8.76	31.69	101.58	-0.071	endomembrane system
	AUR62030903	468	53.0721	6.05	42.18	97.71	-0.196	endomembrane system
	AUR62027045	504	57.0393	8.32	36.84	98.49	-0.122	endomembrane system
	AUR62030889	417	47.1216	8.14	34.96	93.09	-0.144	endomembrane system
	AUR62022995	498	56.2116	8.58	40.09	101.45	-0.058	endomembrane system
	AUR62022993	381	42.7736	8.18	43.36	101.86	-0.149	organelle membrane
	AUR62012346	497	56.2047	8.41	39.95	102.82	-0.05	endomembrane system
	AUR62042742	497	57.0898	8.82	32.47	101.37	-0.145	endomembrane system
	AUR62042741	490	55.7966	6.96	30.78	102.06	-0.114	endomembrane system
	AUR62004249	489	55.7202	8.65	32.73	99.67	-0.133	endomembrane system
	AUR62016945	488	55.0236	8.37	39.99	106.7	-0.045	endomembrane system
DODA	AUR62000600	280	31.0643	5.99	29.21	80.82	-0.306	cytoplasm
	AUR62000602	251	28.2099	5.99	37.61	69.2	-0.419	cytoplasm
	AUR62000603	270	30.3465	6.67	47.86	80.63	-0.432	cytoplasm
	AUR62006948	270	30.2365	5.94	29.55	85.67	-0.25	cytoplasm
	AUR62006951	395	44.0587	5.27	34.6	90.53	0.096	nucleus
	AUR62006953	268	30.3542	5.72	41.72	65.52	-0.47	cytoplasm
	AUR62006955	276	31.0755	6.36	30.65	84.2	-0.35	chloroplast
	AUR62006956	275	31.0072	6.1	38.73	83.75	-0.425	nucleus
	AUR62012345	276	31.3585	5.59	40.49	74.57	-0.407	cytoplasm
	AUR62012347	272	30.7218	5.82	41.2	75.7	-0.398	cytoplasm
	AUR62022991	327	37.13	6.1	39.31	72.78	-0.526	cytoplasm
	AUR62022994	272	30.8169	5.66	40.43	73.16	-0.399	cytoplasm
GTs	AUR62022641	364	41.4383	5.22	36.4	74.92	-0.405	chloroplast
	AUR62023485	473	52.6256	5.96	37.93	90.68	-0.199	plasma membrane
	AUR62023486	469	51.9793	5.67	38.86	91.83	-0.061	plasma membrane
	AUR62004461	441	48.9011	5.71	39.05	91.7	-0.061	plasma membrane
	AUR62041447	500	56.4912	5.42	39.51	86.4	-0.273	plasma membrane
	AUR62004464	476	52.7647	5.74	39.67	91.34	-0.197	plasma membrane
	AUR62003015	472	53.2914	5.51	39.69	83.83	-0.232	plasma membrane
	AUR62011260	495	55.9368	5.68	40.12	85.7	-0.261	plasma membrane
	AUR62042704	470	53.0704	6.25	40.15	91.85	-0.178	plasma membrane
	AUR62027235	484	54.6356	5.24	40.5	91.22	-0.135	plasma membrane
	AUR62019817	473	52.1579	5.55	41.31	102.22	-0.026	plasma membrane
	AUR62007817	489	55.0416	5.87	42.17	88.51	-0.182	plasma membrane
	AUR62010259	476	53.6036	6.06	42.48	86.74	-0.203	plasma membrane
	AUR62003014	488	55.6262	6.02	42.69	83.87	-0.284	plasma membrane
	AUR62004620	481	54.7916	5.65	42.71	82.06	-0.345	plasma membrane
	AUR62027238	479	53.5202	5.29	43.63	87.64	-0.161	plasma membrane
	AUR62003013	488	55.7619	5.59	44.17	83.69	-0.267	plasma membrane
	AUR62013241	476	53.4714	5.66	44.31	85.92	-0.178	plasma membrane
	AUR62003234	473	52.8853	5.42	44.84	84.21	-0.223	plasma membrane
	AUR62027236	368	41.2808	4.91	45.17	80.24	-0.251	plasma membrane
	AUR62003236	482	54.0329	5.13	46.58	88.73	-0.136	plasma membrane
	AUR62003237	484	54.6266	5.6	47.13	87.79	-0.16	plasma membrane
	AUR62013243	486	56.277	6.66	47.8	84.63	-0.302	plasma membrane
	AUR62010258	488	55.7291	6.24	48.55	84.49	-0.319	plasma membrane
	AUR62003235	473	53.1779	5.37	48.61	91.88	-0.191	plasma membrane
	AUR62010257	488	55.3802	5.38	49.25	86.95	-0.239	plasma membrane
	AUR62004463	475	52.7507	5.31	50.25	103.58	0.06	plasma membrane
	AUR62010260	483	55.1041	5.28	51.21	86.21	-0.259	plasma membrane
	AUR62013239	448	50.6578	5.6	51.52	85.78	-0.259	plasma membrane
	AUR62013242	460	52.387	5.31	52.66	86.07	-0.255	plasma membrane
